# Supplementary material for: Qu-Du-San-Jie decoction induces growth inhibition and vascular normalization in NF2-associated vestibular schwannoma
Source: Front Pharmacol. 2022 Aug 19;13:941854. doi: 10.3389/fphar.2022.941854 (PMC9437245; doi:10.3389/fphar.2022.941854)
Supplement: Supplementary file 1 [file Table2.xlsx]

## Sheet: Sheet1
Table S2. Predicted targets of the compounds identified in QDSJ decoction
Target	Common name	Uniprot ID	Target Class
Gamma-secretase-activating protein	GSAP	A4D1B5	Unclassified protein
Lysine-specific demethylase 4D-like	KDM4E	B2RXH2	Eraser
Galectin-9	LGALS9	O00182	Other cytosolic protein
Toll-like receptor 4	TLR4	O00206	Toll-like and Il-1 receptors
Galectin-8	LGALS8	O00214	Other cytosolic protein
Metabotropic glutamate receptor 8	GRM8	O00222	Family C G protein-coupled receptor
Menin	MEN1	O00255	Unclassified protein
CDC7/DBF4 (Cell division cycle 7-related protein kinase/Activator of S phase kinase)	CDC7	O00311	Kinase
PI3-kinase p110-delta subunit	PIK3CD	O00329	Enzyme
Phosphodiesterase 2A	PDE2A	O00408	Phosphodiesterase
Beta-mannosidase	MANBA	O00462	Enzyme
Anandamide amidohydrolase	FAAH	O00519	Enzyme
Carboxylesterase 2	CES2	O00748	Enzyme
Acetyl-CoA carboxylase 2	ACACB	O00763	Ligase
Acyl-CoA desaturase	SCD	O00767	Enzyme
Potassium channel subfamily K member 3	KCNK3	O14649	Voltage-gated ion channel
Prostaglandin E synthase	PTGES	O14684	Enzyme
Telomerase reverse transcriptase	TERT	O14746	Enzyme
Serine/threonine-protein kinase Chk1	CHEK1	O14757	Kinase
Free fatty acid receptor 1	FFAR1	O14842	Family A G protein-coupled receptor
Inhibitor of nuclear factor kappa B kinase beta subunit	IKBKB	O14920	Kinase
Phospholipase D2	PLD2	O14939	Hydrolase
Serine/threonine-protein kinase Aurora-A	AURKA	O14965	Kinase
Serine/threonine-protein kinase GAK	GAK	O14976	Kinase
Sarcoplasmic/endoplasmic reticulum calcium ATPase 1	ATP2A1	O14983	Hydrolase
Lysine-specific demethylase 6B	KDM6B	O15054	Eraser
Period circadian protein homolog 2	PER2	O15055	Unclassified protein
1-acylglycerol-3-phosphate O-acyltransferase beta	AGPAT2	O15120	Enzyme
Protein Mdm4	MDM4	O15151	Unclassified protein
Kynurenine 3-monooxygenase	KMO	O15229	Oxidoreductase
Solute carrier family 22 member 2	SLC22A2	O15244	Electrochemical transporter
Metabotropic glutamate receptor 6	GRM6	O15303	Family C G protein-coupled receptor
Histone deacetylase 3	HDAC3	O15379	Eraser
Branched-chain-amino-acid aminotransferase, mitochondrial	BCAT2	O15382	Transferase
25-hydroxyvitamin D-1 alpha hydroxylase, mitochondrial (by homology)	CYP27B1	O15528	Enzyme
3-phosphoinositide dependent protein kinase-1	PDPK1	O15530	Kinase
Cytochrome P450 26A1	CYP26A1	O43174	Cytochrome P450
G-protein coupled receptor 39	GPR39	O43194	Family A G protein-coupled receptor
Trehalase	TREH	O43280	Enzyme
Maltase-glucoamylase	MGAM	O43451	Hydrolase
Histone-lysine N-methyltransferase SUV39H1	SUV39H1	O43463	Writer
Voltage-gated T-type calcium channel alpha-1G subunit	CACNA1G	O43497	Voltage-gated ion channel
Carbonic anhydrase XII	CA12	O43570	Lyase
Orexin receptor 1	HCRTR1	O43613	Family A G protein-coupled receptor
Orexin receptor 2	HCRTR2	O43614	Family A G protein-coupled receptor
Glucose-6-phosphate translocase	SLC37A4	O43826	Electrochemical transporter
Sodium/nucleoside cotransporter 2	SLC28A2	O43868	Electrochemical transporter
Aldo-keto reductase family 1 member B10	AKR1B10	O60218	Enzyme
NUAK family SNF1-like kinase 1	NUAK1	O60285	Kinase
Lysine-specific histone demethylase 1	KDM1A	O60341	Eraser
Fatty acid desaturase 1	FADS1	O60427	Enzyme
Bifunctional protein NCOAT	OGA	O60502	Enzyme
Tyrosine-protein kinase JAK2	JAK2	O60674	Kinase
Sulfonylurea receptor 2	ABCC9	O60706	Primary active transporter
Isoprenylcysteine carboxyl methyltransferase	ICMT	O60725	Enzyme
Potassium/sodium hyperpolarization-activated cyclic nucleotide-gated channel 1	HCN1	O60741	Voltage-gated ion channel
Hematopoietic prostaglandin D synthase	HPGDS	O60760	Transferase
Bromodomain-containing protein 4	BRD4	O60885	Reader
Cathepsin (V and K)	CTSV	O60911	Protease
Ribonuclease H1	RNASEH1	O60930	Enzyme
Rho-associated protein kinase 2	ROCK2	O75116	Kinase
Lysine-specific demethylase 4A	KDM4A	O75164	Eraser
ADAMTS4	ADAMTS4	O75173	Protease
Protein-tyrosine phosphatase 4A3	PTP4A3	O75365	Phosphatase
CDC45-related protein	CDC45	O75419	Other nuclear protein
Serine/threonine-protein kinase/endoribonuclease IRE1	ERN1	O75460	Enzyme
Ribosomal protein S6 kinase alpha 5	RPS6KA5	O75582	Kinase
Protein phosphatase 2C beta	PPM1B	O75688	Phosphatase
Transient receptor potential cation channel subfamily A member 1	TRPA1	O75762	Voltage-gated ion channel
Isocitrate dehydrogenase [NADP] cytoplasmic	IDH1	O75874	Enzyme
Putative hydrolase RBBP9	RBBP9	O75884	Enzyme
GABA-B receptor	GABBR2	O75899	Family C G protein-coupled receptor
Diacylglycerol O-acyltransferase 1	DGAT1	O75907	Enzyme
Acyl coenzyme A:cholesterol acyltransferase 2	SOAT2	O75908	Enzyme
Gamma-butyrobetaine dioxygenase	BBOX1	O75936	Enzyme
Phosphodiesterase 5A	PDE5A	O76074	Phosphodiesterase
Phosphodiesterase 9A	PDE9A	O76083	Phosphodiesterase
Indolethylamine N-methyltransferase	INMT	O95050	Enzyme
Potassium channel subfamily K member 2 (by homology)	KCNK2	O95069	Voltage-gated ion channel
Voltage-gated T-type calcium channel alpha-1H subunit	CACNA1H	O95180	Voltage-gated ion channel
Phosphodiesterase 8B	PDE8B	O95263	Phosphodiesterase
Serotonin 3 (5-HT3) receptor	HTR3B	O95264	Ligand-gated ion channel
Tankyrase-1	TNKS	O95271	Enzyme
DNA-directed RNA polymerase I subunit RPA1	POLR1A	O95602	Enzyme
Estrogen-related receptor beta	ESRRB	O95718	Nuclear receptor
Mitogen-activated protein kinase kinase kinase kinase 4	MAP4K4	O95819	Kinase
Serine/threonine-protein kinase PAK 4	PAK4	O96013	Kinase
Serine/threonine-protein kinase Chk2	CHEK2	O96017	Kinase
Cyclin-dependent kinase 2/cyclin E	CCNE2	O96020	Other cytosolic protein
Cyclin-dependent kinase 2/cyclin E	CCNE1	P24864	Other cytosolic protein
Alcohol dehydrogenase gamma chain	ADH1C	P00326	Oxidoreductase
L-lactate dehydrogenase A chain	LDHA	P00338	Enzyme
Dihydrofolate reductase	DHFR	P00374	Oxidoreductase
Glutathione reductase	GSR	P00390	Oxidoreductase
Purine nucleoside phosphorylase	PNP	P00491	Enzyme
Hypoxanthine-guanine phosphoribosyltransferase	HPRT1	P00492	Enzyme
Tyrosine-protein kinase ABL	ABL1	P00519	Kinase
Epidermal growth factor receptor erbB1	EGFR	P00533	Kinase
Phosphoglycerate kinase 1	PGK1	P00558	Enzyme
Thrombin	F2	P00734	Protease
Thrombin and coagulation factor X	F10	P00742	Protease
Complement factor D	CFD	P00746	Protease
Plasminogen	PLG	P00747	Protease
Urokinase-type plasminogen activator	PLAU	P00749	Protease
Tissue-type plasminogen activator	PLAT	P00750	Protease
Renin	REN	P00797	Protease
Adenosine deaminase	ADA	P00813	Hydrolase
Carbonic anhydrase I	CA1	P00915	Lyase
Carbonic anhydrase II	CA2	P00918	Lyase
Transforming protein p21/H-Ras-1	HRAS	P01112	Other cytosolic protein
TNF-alpha	TNF	P01375	Secreted protein
Myoglobin	MB	P02144	Unclassified protein
Plasma retinol-binding protein	RBP4	P02753	Secreted protein
Transthyretin	TTR	P02766	Secreted protein
Serum albumin	ALB	P02768	Secreted protein
Estrogen receptor alpha	ESR1	P03372	Nuclear receptor
Matrix metalloproteinase 1	MMP1	P03956	Protease
HMG-CoA reductase	HMGCR	P04035	Oxidoreductase
Serine/threonine-protein kinase RAF	RAF1	P04049	Kinase
Phospholipase A2 group 1B	PLA2G1B	P04054	Enzyme
Beta-glucocerebrosidase	GBA	P04062	Enzyme
Alpha-L-fucosidase I	FUCA1	P04066	Enzyme
Glucocorticoid receptor	NR3C1	P04150	Nuclear receptor
Thymidine kinase, cytosolic	TK1	P04183	Transferase
Testis-specific androgen-binding protein	SHBG	P04278	Secreted protein
Glyceraldehyde-3-phosphate dehydrogenase liver	GAPDH	P04406	Oxidoreductase
Receptor protein-tyrosine kinase erbB-2	ERBB2	P04626	Kinase
Nerve growth factor receptor Trk-A	NTRK1	P04629	Kinase
Tumour suppressor p53/oncoprotein Mdm2	TP53	P04637	Transcription factor
AMY1C	AMY1A	P04745	Enzyme
Cytochrome P450 1A1	CYP1A1	P04798	Cytochrome P450
Thymidylate synthase	TYMS	P04818	Transferase
Beta amyloid A4 protein	APP	P05067	Membrane receptor
Arginase-1 (by homology)	ARG1	P05089	Enzyme
Aldehyde dehydrogenase	ALDH2	P05091	Oxidoreductase
Cytochrome P450 17A1	CYP17A1	P05093	Cytochrome P450
Plasminogen activator inhibitor-1	SERPINE1	P05121	Secreted protein
Protein kinase C gamma	PRKCG	P05129	Kinase
Myeloperoxidase	MPO	P05164	Enzyme
Cytochrome P450 1A2	CYP1A2	P05177	Cytochrome P450
Alkaline phosphatase, tissue-nonspecific isozyme	ALPL	P05186	Enzyme
Acidic fibroblast growth factor	FGF1	P05230	Secreted protein
Intercellular adhesion molecule-1	ICAM1	P05362	Adhesion
Proto-oncogene c-JUN	JUN	P05412	Transcription factor
Fatty acid binding protein muscle	FABP3	P05413	Fatty acid binding protein family
Integrin alpha-5/beta-1	ITGB1	P05556	Membrane receptor
Integrin alpha-5/beta-1	ITGA5	P08648	Membrane receptor
Integrin alpha-4/beta-1	ITGA4	P13612	Membrane receptor
Protein kinase C beta	PRKCB	P05771	Kinase
Insulin receptor	INSR	P06213	Kinase
Tyrosine-protein kinase LCK	LCK	P06239	Kinase
Tyrosine-protein kinase FYN	FYN	P06241	Kinase
Butyrylcholinesterase	BCHE	P06276	Hydrolase
Progesterone receptor	PGR	P06401	Nuclear receptor
Cyclin-dependent kinase 1	CDK1	P06493	Kinase
Cyclin-dependent kinase 1/cyclin B1	CCNB1	P14635	Other cytosolic protein
Eukaryotic translation initation factor (by homology)	EIF4E	P06730	Other nuclear protein
Liver glycogen phosphorylase	PYGL	P06737	Enzyme
DNA polymerase beta	POLB	P06746	Enzyme
Beta-hexosaminidase subunit alpha	HEXA	P06865	Enzyme
Kallikrein 1	KLK1	P06870	Protease
Epoxide hydrolase 1	EPHX1	P07099	Protease
Tyrosine 3-hydroxylase	TH	P07101	Oxidoreductase
L-lactate dehydrogenase B chain	LDHB	P07195	Enzyme
Alcohol dehydrogenase alpha chain	ADH1A	P07327	Oxidoreductase
Macrophage colony stimulating factor receptor	CSF1R	P07333	Kinase
Calpain 1	CAPN1	P07384	Protease
Calpain 1	CAPNS1	P04632	Protease
Carbonic anhydrase III	CA3	P07451	Lyase
Trypsin I	PRSS1	P07477	Protease
Adrenergic receptor beta	ADRB2	P07550	Family A G protein-coupled receptor
Beta-N-acetyl-D-hexosaminidase-A/B	HEXB	P07686	Enzyme
Cathepsin L	CTSL	P07711	Protease
Cathepsin (B and K)	CTSB	P07858	Protease
Heat shock protein HSP 90-alpha	HSP90AA1	P07900	Other cytosolic protein
Tyrosine-protein kinase Lyn	LYN	P07948	Kinase
Kinesin-1 heavy chain/ Tyrosine-protein kinase receptor RET	RET	P07949	Kinase
Insulin-like growth factor I receptor	IGF1R	P08069	Kinase
Low affinity neurotrophin receptor p75NTR	NGFR	P08138	Membrane receptor
Zinc finger protein GLI1	GLI1	P08151	Transcription factor
Muscarinic acetylcholine receptor M2	CHRM2	P08172	Family A G protein-coupled receptor
Muscarinic acetylcholine receptor M4	CHRM4	P08173	Family A G protein-coupled receptor
P-glycoprotein 1	ABCB1	P08183	Primary active transporter
Corticosteroid binding globulin	SERPINA6	P08185	Secreted protein
Mineralocorticoid receptor	NR3C2	P08235	Nuclear receptor
Heat shock protein HSP 90-beta	HSP90AB1	P08238	Other cytosolic protein
Leukocyte elastase	ELANE	P08246	Protease
Matrix metalloproteinase 2	MMP2	P08253	Protease
Matrix metalloproteinase 3	MMP3	P08254	Protease
Neprilysin	MME	P08473	Protease
Integrin alpha-IIb/beta-3	ITGA2B ITGB3	P08514 P05106	Membrane receptor
Leukocyte common antigen	PTPRC	P08575	Enzyme
Hepatocyte growth factor receptor	MET	P08581	Kinase
Beta-1 adrenergic receptor	ADRB1	P08588	Family A G protein-coupled receptor
Tyrosine-protein kinase HCK	HCK	P08631	Kinase
Cytochrome P450 3A4	CYP3A4	P08684	Cytochrome P450
Insulin-like growth factor binding protein 1	IGFBP1	P08833	Secreted protein
Steryl-sulfatase	STS	P08842	Enzyme
Serotonin 1a (5-HT1a) receptor	HTR1A	P08908	Family A G protein-coupled receptor
Muscarinic acetylcholine receptor M5	CHRM5	P08912	Family A G protein-coupled receptor
Alpha-2a adrenergic receptor	ADRA2A	P08913	Family A G protein-coupled receptor
Basic fibroblast growth factor	FGF2	P09038	Secreted protein
Glutathione S-transferase Pi	GSTP1	P09211	Enzyme
Matrix metalloproteinase 7	MMP7	P09237	Protease
Dihydropteridine reductase	QDPR	P09417	Enzyme
Fructose-1,6-bisphosphatase	FBP1	P09467	Enzyme
Heme oxygenase 1 (by homology)	HMOX1	P09601	Enzyme
Platelet-derived growth factor receptor beta	PDGFRB	P09619	Kinase
Tyrosine-protein kinase FGR (by homology)	FGR	P09769	Kinase
Poly [ADP-ribose] polymerase-1	PARP1	P09874	Enzyme
DNA polymerase alpha subunit	POLA1	P09884	Transferase
Arachidonate 5-lipoxygenase	ALOX5	P09917	Oxidoreductase
Leukotriene A4 hydrolase	LTA4H	P09960	Protease
Adenosine A3 receptor	ADORA3	P0DMS8	Family A G protein-coupled receptor
Heat shock 70 kDa protein 1	HSPA1A	P0DMV8	Other cytosolic protein
Interleukin-8	CXCL8	P10145	Secreted protein
Lysosomal alpha-glucosidase	GAA	P10253	Hydrolase
Androgen Receptor	AR	P10275	Nuclear receptor
Retinoic acid receptor alpha (by homology)	RARA	P10276	Nuclear receptor
Cytochrome P450 2D6	CYP2D6	P10635	Cytochrome P450
Microtubule-associated protein tau	MAPT	P10636	Unclassified protein
Alkaline phosphatase placental-like	ALPG	P10696	Enzyme
Stem cell growth factor receptor	KIT	P10721	Kinase
Retinoic acid receptor beta (by homology)	RARB	P10826	Nuclear receptor
Thyroid hormone receptor alpha	THRA	P10827	Nuclear receptor
Thyroid hormone receptor beta-1	THRB	P10828	Nuclear receptor
78 kDa glucose-regulated protein	HSPA5	P11021	Unclassified protein
Phenylethanolamine N-methyltransferase	PNMT	P11086	Enzyme
Heat shock cognate 71 kDa protein	HSPA8	P11142	Other cytosolic protein
Glucose transporter (by homology)	SLC2A1	P11166	Electrochemical transporter
Muscle glycogen phosphorylase	PYGM	P11217	Enzyme
Muscarinic acetylcholine receptor M1	CHRM1	P11229	Family A G protein-coupled receptor
Transcriptional regulator ERG	ERG	P11308	Unclassified protein
Serine/threonine-protein kinase PIM1	PIM1	P11309	Kinase
Fibroblast growth factor receptor 1	FGFR1	P11362	Kinase
DNA topoisomerase I	TOP1	P11387	Isomerase
DNA topoisomerase II alpha	TOP2A	P11388	Isomerase
Glucose-6-phosphate 1-dehydrogenase	G6PD	P11413	Enzyme
Vitamin D receptor	VDR	P11473	Nuclear receptor
Estrogen-related receptor alpha	ESRRA	P11474	Nuclear receptor
Cytochrome P450 19A1	CYP19A1	P11511	Cytochrome P450
Cytochrome P450 2C9	CYP2C9	P11712	Cytochrome P450
Cyclin-dependent kinase 4	CDK4	P11802	Kinase
Ornithine decarboxylase	ODC1	P11926	Lyase
Fatty acid binding protein intestinal	FABP2	P12104	Fatty acid binding protein family
Inosine-5'-monophosphate dehydrogenase 2	IMPDH2	P12268	Oxidoreductase
Angiotensin-converting enzyme	ACE	P12821	Protease
Tyrosine-protein kinase SRC	SRC	P12931	Kinase
Xaa-Pro dipeptidase	PEPD	P12955	Protease
Bone morphogenetic protein 1	BMP1	P13497	Protease
Cystic fibrosis transmembrane conductance regulator	CFTR	P13569	Other ion channel
Retinoic acid receptor gamma (by homology)	RARG	P13631	Nuclear receptor
Coagulation factor VII/tissue factor	F3	P13726	Surface antigen
Sodium/glucose cotransporter 1	SLC5A1	P13866	Electrochemical transporter
Beta-3 adrenergic receptor	ADRB3	P13945	Family A G protein-coupled receptor
Estradiol 17-beta-dehydrogenase 1	HSD17B1	P14061	Enzyme
Leukocyte adhesion molecule-1	SELL	P14151	Adhesion
Macrophage migration inhibitory factor	MIF	P14174	Enzyme
Perforin-1	PRF1	P14222	Other ion channel
Farnesyl diphosphate synthase	FDPS	P14324	Transferase
Sucrase-isomaltase	SI	P14410	Enzyme
Dopamine D2 receptor	DRD2	P14416	Family A G protein-coupled receptor
Aldehyde reductase (by homology)	AKR1A1	P14550	Enzyme
Phospholipase A2 group IIA	PLA2G2A	P14555	Enzyme
Pyruvate kinase isozymes M1/M2	PKM	P14618	Enzyme
Tyrosinase	TYR	P14679	Oxidoreductase
Matrix metalloproteinase 9	MMP9	P14780	Protease
GABA receptor alpha-1 subunit (by homology)	GABRA1	P14867	Ligand-gated ion channel
GABA-A receptor; alpha-1/beta-2/gamma-2	GABRB2	P47870	Ligand-gated ion channel
GABA-A receptor; alpha-1/beta-2/gamma-2	GABRG2	P18507	Ligand-gated ion channel
Indoleamine 2,3-dioxygenase	IDO1	P14902	Enzyme
D-amino-acid oxidase	DAO	P14920	Enzyme
Serine/threonine-protein kinase B-raf	BRAF	P15056	Kinase
Carboxypeptidase A1	CPA1	P15085	Protease
Carboxypeptidase B	CPB1	P15086	Protease
Mast cell carboxypeptidase A	CPA3	P15088	Protease
Fatty acid binding protein adipocyte	FABP4	P15090	Fatty acid binding protein family
Aldose reductase	AKR1B1	P15121	Enzyme
Aminopeptidase N	ANPEP	P15144	Protease
Voltage-gated potassium channel, IKs; KCNQ1(Kv7.1)/KCNE1(MinK)	KCNE1	P15382	Voltage-gated ion channel
Voltage-gated potassium channel, IKs; KCNQ1(Kv7.1)/KCNE1(MinK)	KCNQ1	P51787	Voltage-gated ion channel
15-hydroxyprostaglandin dehydrogenase [NAD+]	HPGD	P15428	Enzyme
Proto-oncogene vav	VAV1	P15498	Unclassified protein
Cytochrome P450 11B1	CYP11B1	P15538	Cytochrome P450
Quinone reductase 1	NQO1	P15559	Enzyme
Vascular endothelial growth factor A	VEGFA	P15692	Secreted protein
Phosphorylase kinase gamma subunit 2	PHKG2	P15735	Kinase
Beta-galactoside alpha-2,6-sialyltransferase 1	ST6GAL1	P15907	Transferase
Arachidonate 15-lipoxygenase	ALOX15	P16050	Enzyme
Quinone reductase 2	NQO2	P16083	Enzyme
P-selectin	SELP	P16109	Adhesion
Carbonyl reductase [NADPH] 1	CBR1	P16152	Enzyme
Platelet-derived growth factor receptor alpha	PDGFRA	P16234	Kinase
Selectin E	SELE	P16581	Adhesion
UDP-glucuronosyltransferase 2B7	UGT2B7	P16662	Enzyme
Protein kinase C alpha	PRKCA	P17252	Kinase
Aldo-keto reductase family 1 member C4	AKR1C4	P17516	Enzyme
cAMP-dependent protein kinase alpha-catalytic subunit	PRKACA	P17612	Kinase
Calpain 2	CAPN2	P17655	Protease
T-cell protein-tyrosine phosphatase	PTPN2	P17706	Phosphatase
S-adenosylmethionine decarboxylase 1	AMD1	P17707	Enzyme
X-box-binding protein 1	XBP1	P17861	Unclassified protein
Galectin-3	LGALS3	P17931	Other cytosolic protein
Insulin-like growth factor binding protein 3	IGFBP3	P17936	Secreted protein
Vascular endothelial growth factor receptor 1	FLT1	P17948	Kinase
Protein-tyrosine phosphatase 1B	PTPN1	P18031	Phosphatase
Arachidonate 12-lipoxygenase	ALOX12	P18054	Enzyme
Insulin-like growth factor binding protein 2	IGFBP2	P18065	Secreted protein
Alpha-2b adrenergic receptor	ADRA2B	P18089	Family A G protein-coupled receptor
Steroid 5-alpha-reductase 1	SRD5A1	P18405	Oxidoreductase
Receptor-type tyrosine-protein phosphatase alpha	PTPRA	P18433	Phosphatase
GABA-A receptor; alpha-6/beta-3/gamma-2	GABRB3	P28472	Ligand-gated ion channel
Adrenergic receptor alpha-2	ADRA2C	P18825	Family A G protein-coupled receptor
Cytochrome P450 11B2	CYP11B2	P19099	Cytochrome P450
Hexokinase type I	HK1	P19367	Enzyme
Interferon-induced, double-stranded RNA-activated protein kinase	EIF2AK2	P19525	Kinase
Spermidine synthase	SRM	P19623	Enzyme
Sodium/hydrogen exchanger 1	SLC9A1	P19634	Electrochemical transporter
Casein kinase II alpha (prime)	CSNK2A2	P19784	Kinase
Retinoid X receptor alpha	RXRA	P19793	Nuclear receptor
Nuclear factor NF-kappa-B p105 subunit	NFKB1	P19838	Other cytosolic protein
Thymidine phosphorylase	TYMP	P19971	Enzyme
Kallikrein 2	KLK2	P20151	Protease
CDK2/Cyclin A	CCNA2	P20248	Kinase
5-lipoxygenase activating protein	ALOX5AP	P20292	Other cytosolic protein
Muscarinic acetylcholine receptor M3	CHRM3	P20309	Family A G protein-coupled receptor
26S proteosome	PSMB1	P20618	Protease
Leukocyte adhesion glycoprotein LFA-1 alpha	ITGAL	P20701	Adhesion
Intercellular adhesion molecule (ICAM-1), Integrin alpha-L/beta-2	ITGB2	P05107	Membrane receptor
Inosine-5'-monophosphate dehydrogenase 1	IMPDH1	P20839	Oxidoreductase
Monoamine oxidase A	MAOA	P21397	Oxidoreductase
Neurokinin 2 receptor	TACR2	P21452	Family A G protein-coupled receptor
Sphingosine 1-phosphate receptor Edg-1	S1PR1	P21453	Family A G protein-coupled receptor
Cannabinoid receptor 1	CNR1	P21554	Family A G protein-coupled receptor
Dopamine D1 receptor	DRD1	P21728	Family A G protein-coupled receptor
C5a anaphylatoxin chemotactic receptor	C5AR1	P21730	Family A G protein-coupled receptor
Thromboxane A2 receptor	TBXA2R	P21731	Family A G protein-coupled receptor
Dopamine D4 receptor	DRD4	P21917	Family A G protein-coupled receptor
Dopamine D5 receptor	DRD5	P21918	Family A G protein-coupled receptor
Catechol O-methyltransferase	COMT	P21964	Transferase
Protein-glutamine gamma-glutamyltransferase	TGM2	P21980	Enzyme
Voltage-gated potassium channel subunit Kv1.3	KCNA3	P22001	Voltage-gated ion channel
Fucosyltransferase 4	FUT4	P22083	Enzyme
Acetylcholinesterase	ACHE	P22303	Hydrolase
Voltage-gated potassium channel subunit Kv1.5	KCNA5	P22460	Voltage-gated ion channel
Fibroblast growth factor receptor 3	FGFR3	P22607	Kinase
Insulin-like growth factor binding protein 4	IGFBP4	P22692	Secreted protein
Carbonic anhydrase IV	CA4	P22748	Lyase
Matrix metalloproteinase 8	MMP8	P22894	Protease
Acyl coenzyme A:cholesterol acyltransferase	CES1	P23141	Enzyme
Cyclooxygenase-1	PTGS1	P23219	Oxidoreductase
Carbonic anhydrase VI	CA6	P23280	Lyase
Ribosomal protein S6 kinase 1	RPS6KB1	P23443	Kinase
Tyrosine-protein kinase JAK1	JAK1	P23458	Kinase
Adenosylhomocysteinase	AHCY	P23526	Enzyme
Carnitine palmitoyltransferase 2	CPT2	P23786	Enzyme
Thymidylate kinase	DTYMK	P23919	Transferase
Chymase	CMA1	P23946	Protease
Norepinephrine transporter	SLC6A2	P23975	Electrochemical transporter
GABA receptor rho-1 subunit	GABRR1	P24046	Ligand-gated ion channel
Cyclin-dependent kinase 4/cyclin D1	CCND1	P24385	Kinase
Endothelin receptor ET-B	EDNRB	P24530	Family A G protein-coupled receptor
Thromboxane-A synthase	TBXAS1	P24557	Cytochrome P450
Insulin-like growth factor binding protein 6	IGFBP6	P24592	Secreted protein
Insulin-like growth factor binding protein 5	IGFBP5	P24593	Secreted protein
Protein kinase C eta	PRKCH	P24723	Kinase
CDK8/Cyclin C	CCNC	P24863	Kinase
CDK3/Cyclin E	CDK3	Q00526	Kinase
Cyclin-dependent kinase 2	CDK2	P24941	Kinase
Cyclin-dependent kinase 2/cyclin A	CCNA1	P78396	Other cytosolic protein
Histamine H2 receptor	HRH2	P25021	Family A G protein-coupled receptor
Interleukin-8 receptor A	CXCR1	P25024	Family A G protein-coupled receptor
Interleukin-8 receptor B	CXCR2	P25025	Family A G protein-coupled receptor
Lipoxin A4 receptor	FPR2	P25090	Family A G protein-coupled receptor
G-protein coupled receptor kinase 2	GRK2	P25098	Kinase
Alpha-1d adrenergic receptor	ADRA1D	P25100	Family A G protein-coupled receptor
Endothelin receptor ET-A	EDNRA	P25101	Family A G protein-coupled receptor
Neurokinin 1 receptor	TACR1	P25103	Family A G protein-coupled receptor
Platelet activating factor receptor	PTAFR	P25105	Family A G protein-coupled receptor
C-X-C chemokine receptor type 7	ACKR3	P25106	Family A G protein-coupled receptor
Proteinase-activated receptor 1	F2R	P25116	Family A G protein-coupled receptor
Bromodomain-containing protein 2	BRD2	P25440	Reader
Cathepsin S	CTSS	P25774	Protease
Neuropeptide Y receptor type 1	NPY1R	P25929	Family A G protein-coupled receptor
DNA (cytosine-5)-methyltransferase 1	DNMT1	P26358	Writer
Serum paraoxonase/arylesterase 1	PON1	P27169	Enzyme
Monoamine oxidase B	MAOB	P27338	Oxidoreductase
MAP kinase ERK1	MAPK3	P27361	Kinase
Dipeptidyl peptidase IV	DPP4	P27487	Protease
DNA-(apurinic or apyrimidinic site) lyase	APEX1	P27695	Enzyme
Deoxycytidine kinase	DCK	P27707	Enzyme
Phosphodiesterase 4A	PDE4A	P27815	Phosphodiesterase
PI3-kinase p85-alpha subunit	PIK3R1	P27986	Enzyme
Proteasome subunit beta type-8	PSMB8	P28062	Protease
Proteasome Macropain subunit MB1	PSMB5	P28074	Protease
Glutathione S-transferase Mu 2	GSTM2	P28161	Enzyme
Serotonin 1d (5-HT1d) receptor	HTR1D	P28221	Family A G protein-coupled receptor
Serotonin 1b (5-HT1b) receptor	HTR1B	P28222	Family A G protein-coupled receptor
Serotonin 2a (5-HT2a) receptor	HTR2A	P28223	Family A G protein-coupled receptor
Serotonin 2c (5-HT2c) receptor	HTR2C	P28335	Family A G protein-coupled receptor
GABA-A receptor; alpha-3/beta-3/gamma-2	GABRA3	P34903	Ligand-gated ion channel
MAP kinase ERK2	MAPK1	P28482	Kinase
Serotonin 1e (5-HT1e) receptor	HTR1E	P28566	Family A G protein-coupled receptor
Leucine aminopeptidase	LAP3	P28838	Protease
11-beta-hydroxysteroid dehydrogenase 1	HSD11B1	P28845	Enzyme
Lymphocyte differentiation antigen CD38	CD38	P28907	Enzyme
Adenosine A2a receptor	ADORA2A	P29274	Family A G protein-coupled receptor
Adenosine A2b receptor	ADORA2B	P29275	Family A G protein-coupled receptor
Protein-tyrosine phosphatase 1C	PTPN6	P29350	Phosphatase
Neurokinin 3 receptor	TACR3	P29371	Family A G protein-coupled receptor
DNA-3-methyladenine glycosylase	MPG	P29372	Enzyme
Caspase-1	CASP1	P29466	Protease
Nitric-oxide synthase, endothelial	NOS3	P29474	Enzyme
Nitric-oxide synthase, brain	NOS1	P29475	Enzyme
Tyrosine-protein kinase TYK2	TYK2	P29597	Kinase
Serine/threonine-protein kinase WEE1	WEE1	P30291	Kinase
Dual specificity phosphatase Cdc25A	CDC25A	P30304	Phosphatase
Dual specificity phosphatase Cdc25B	CDC25B	P30305	Phosphatase
Dual specificity phosphatase Cdc25C	CDC25C	P30307	Phosphatase
Bradykinin B2 receptor	BDKRB2	P30411	Family A G protein-coupled receptor
Peptide N-myristoyltransferase 1	NMT1	P30419	Enzyme
Vasopressin V2 receptor	AVPR2	P30518	Family A G protein-coupled receptor
Tyrosine-protein kinase receptor UFO	AXL	P30530	Kinase
GABA transporter 1 (by homology)	SLC6A1	P30531	Electrochemical transporter
Translocator protein	TSPO	P30536	Membrane receptor
Adenosine A1 receptor	ADORA1	P30542	Family A G protein-coupled receptor
Type-1 angiotensin II receptor	AGTR1	P30556	Family A G protein-coupled receptor
Oxytocin receptor	OXTR	P30559	Family A G protein-coupled receptor
Aldehyde dehydrogenase dimeric NADP-preferring	ALDH3A1	P30838	Enzyme
Somatostatin receptor 1	SSTR1	P30872	Family A G protein-coupled receptor
Neuronal acetylcholine receptor; alpha2/beta4	CHRNB4	P30926	Ligand-gated ion channel
Neuronal acetylcholine receptor; alpha2/beta4	CHRNA2	Q15822	Ligand-gated ion channel
Serotonin 1f (5-HT1f) receptor	HTR1F	P30939	Family A G protein-coupled receptor
Steroid 5-alpha-reductase 2	SRD5A2	P31213	Oxidoreductase
Somatostatin receptor 4	SSTR4	P31391	Family A G protein-coupled receptor
Sodium/glucose cotransporter 2	SLC5A2	P31639	Electrochemical transporter
GABA receptor alpha-5 subunit	GABRA5	P31644	Ligand-gated ion channel
Serotonin transporter	SLC6A4	P31645	Electrochemical transporter
Serine/threonine-protein kinase AKT	AKT1	P31749	Kinase
Cholecystokinin B receptor	CCKBR	P32239	Family A G protein-coupled receptor
Melanocortin receptor 4	MC4R	P32245	Family A G protein-coupled receptor
C-C chemokine receptor type 1	CCR1	P32246	Family A G protein-coupled receptor
Neuronal acetylcholine receptor; alpha3/beta2	CHRNA3	P32297	Ligand-gated ion channel
Neuronal acetylcholine receptor; alpha3/beta2	CHRNB2	P17787	Ligand-gated ion channel
Cytidine deaminase	CDA	P32320	Enzyme
Cytochrome P450 2C19	CYP2C19	P33261	Cytochrome P450
dUTP pyrophosphatase	DUT	P33316	Enzyme
Multidrug resistance-associated protein 1	ABCC1	P33527	Primary active transporter
Dual specificity protein kinase TTK	TTK	P33981	Kinase
Epoxide hydratase	EPHX2	P34913	Protease
G protein-coupled receptor kinase 5	GRK5	P34947	Kinase
Mannose-6-phosphate isomerase	MPI	P34949	Isomerase
Serotonin 7 (5-HT7) receptor	HTR7	P34969	Family A G protein-coupled receptor
Cannabinoid receptor 2	CNR2	P34972	Family A G protein-coupled receptor
Thyrotropin-releasing hormone receptor (by homology)	TRHR	P34981	Family A G protein-coupled receptor
Prostanoid EP1 receptor	PTGER1	P34995	Family A G protein-coupled receptor
Corticotropin releasing factor receptor 1	CRHR1	P34998	Family B G protein-coupled receptor
Carbonic anhydrase VA	CA5A	P35218	Lyase
Axin1/beta-catenin	CTNNB1	P35222	Unclassified protein
Nitric oxide synthase, inducible	NOS2	P35228	Enzyme
Somatostatin receptor 5	SSTR5	P35346	Family A G protein-coupled receptor
Alpha-1a adrenergic receptor	ADRA1A	P35348	Family A G protein-coupled receptor
Cyclooxygenase-2	PTGS2	P35354	Oxidoreductase
Histamine H1 receptor	HRH1	P35367	Family A G protein-coupled receptor
Alpha-1b adrenergic receptor	ADRA1B	P35368	Family A G protein-coupled receptor
Mu opioid receptor	OPRM1	P35372	Family A G protein-coupled receptor
Dopamine D3 receptor	DRD3	P35462	Family A G protein-coupled receptor
Hexokinase type IV	GCK	P35557	Enzyme
Acyl coenzyme A:cholesterol acyltransferase 1	SOAT1	P35610	Enzyme
Beta-adrenergic receptor kinase 2	GRK3	P35626	Kinase
Aryl hydrocarbon receptor	AHR	P35869	Transcription factor
Vascular endothelial growth factor receptor 3	FLT4	P35916	Kinase
Vascular endothelial growth factor receptor 2	KDR	P35968	Kinase
Neuronal acetylcholine receptor protein alpha-7 subunit	CHRNA7	P36544	Ligand-gated ion channel
Serine/threonine protein phosphatase PP1-gamma catalytic subunit	PPP1CC	P36873	Phosphatase
Tyrosine-protein kinase receptor FLT3	FLT3	P36888	Kinase
TGF-beta receptor type I	TGFBR1	P36897	Kinase
Estradiol 17-beta-dehydrogenase 3	HSD17B3	P37058	Enzyme
Estradiol 17-beta-dehydrogenase 2	HSD17B2	P37059	Enzyme
Peroxisome proliferator-activated receptor gamma	PPARG	P37231	Nuclear receptor
Squalene synthetase (by homology)	FDFT1	P37268	Enzyme
Vasopressin V1a receptor	AVPR1A	P37288	Family A G protein-coupled receptor
Alpha-synuclein	SNCA	P37840	Unclassified protein
Lysosomal acid lipase/cholesteryl ester hydrolase	LIPA	P38571	Enzyme
Glutamate receptor ionotropic kainate 1	GRIK1	P39086	Ligand-gated ion channel
Matrix metalloproteinase 12	MMP12	P39900	Protease
Interleukin-6 receptor subunit beta	IL6ST	P40189	Membrane receptor
Von Hippel-Lindau disease tumor suppressor/Elongin B/Elongin C	VHL	P40337	Unclassified protein
Signal transducer and activator of transcription 3	STAT3	P40763	Transcription factor
Delta opioid receptor	OPRD1	P41143	Family A G protein-coupled receptor
Kappa Opioid receptor	OPRK1	P41145	Family A G protein-coupled receptor
Nociceptin receptor	OPRL1	P41146	Family A G protein-coupled receptor
Lysine-specific demethylase 5C	KDM5C	P41229	Eraser
Isoleucyl-tRNA synthetase	IARS	P41252	Enzyme
Mitogen-activated protein kinase kinase kinase 8	MAP3K8	P41279	Kinase
Metabotropic glutamate receptor 5	GRM5	P41594	Family C G protein-coupled receptor
Serotonin 2b (5-HT2b) receptor	HTR2B	P41595	Family A G protein-coupled receptor
C-C chemokine receptor type 2	CCR2	P41597	Family A G protein-coupled receptor
Signal transducer and activator of transcription 1-alpha/beta	STAT1	P42224	Transcription factor
Glutamate receptor ionotropic, AMPA 1	GRIA1	P42261	Ligand-gated ion channel
Glutamate receptor ionotropic, AMPA 2	GRIA2	P42262	Ligand-gated ion channel
Aldo-keto-reductase family 1 member C3	AKR1C3	P42330	Enzyme
PI3-kinase p110-alpha subunit	PIK3CA	P42336	Enzyme
PI3-kinase p110-beta subunit	PIK3CB	P42338	Enzyme
Serine/threonine-protein kinase mTOR	MTOR	P42345	Kinase
PI4-kinase alpha subunit	PI4KA	P42356	Enzyme
Caspase-3	CASP3	P42574	Protease
Caspase-2	CASP2	P42575	Protease
40S ribosomal protein S27	RPS27	P42677	Unclassified protein
Tyrosine-protein kinase ABL2	ABL2	P42684	Kinase
Lysosomal Pro-X carboxypeptidase	PRCP	P42785	Protease
Endothelin-converting enzyme 1	ECE1	P42892	Protease
Excitatory amino acid transporter 1	SLC1A3	P43003	Electrochemical transporter
Excitatory amino acid transporter 2	SLC1A2	P43004	Electrochemical transporter
Excitatory amino acid transporter 3	SLC1A1	P43005	Electrochemical transporter
Prostanoid FP receptor	PTGFR	P43088	Family A G protein-coupled receptor
Prostanoid EP2 receptor	PTGER2	P43116	Family A G protein-coupled receptor
Carbonic anhydrase VII	CA7	P43166	Lyase
Cathepsin K	CTSK	P43235	Protease
G protein-coupled receptor kinase 6	GRK6	P43250	Kinase
Tyrosine-protein kinase SYK	SYK	P43405	Kinase
Nicotinamide phosphoribosyltransferase	NAMPT	P43490	Enzyme
Neuronal acetylcholine receptor protein alpha-4 subunit	CHRNA4	P43681	Ligand-gated ion channel
Matrix metalloproteinase 13	MMP13	P45452	Protease
c-Jun N-terminal kinase 1	MAPK8	P45983	Kinase
c-Jun N-terminal kinase 2	MAPK9	P45984	Kinase
Oligopeptide transporter small intestine isoform	SLC15A1	P46059	Electrochemical transporter
Serotonin 3a (5-HT3a) receptor	HTR3A	P46098	Ligand-gated ion channel
Bradykinin B1 receptor	BDKRB1	P46663	Family A G protein-coupled receptor
Cytosolic phospholipase A2	PLA2G4A	P47712	Enzyme
GABA-A receptor; alpha-2/beta-3/gamma-2	GABRA2	P47869	Ligand-gated ion channel
Glucagon receptor	GCGR	P47871	Family B G protein-coupled receptor
Serotonin 5a (5-HT5a) receptor	HTR5A	P47898	Family A G protein-coupled receptor
Purinergic receptor P2Y1	P2RY1	P47900	Family A G protein-coupled receptor
Xanthine dehydrogenase	XDH	P47989	Oxidoreductase
Melatonin receptor 1A	MTNR1A	P48039	Family A G protein-coupled receptor
ATP-sensitive inward rectifier potassium channel 1	KCNJ1	P48048	Voltage-gated ion channel
Kir3.1/Kir3.2	KCNJ6	P48051	Voltage-gated ion channel
Kir3.1/Kir3.2	KCNJ3	P48549	Voltage-gated ion channel
Glutamate receptor ionotropic, AMPA 4	GRIA4	P48058	Ligand-gated ion channel
Glycine transporter 1	SLC6A9	P48067	Electrochemical transporter
Neuropeptides B/W receptor type 1	NPBWR1	P48145	Family A G protein-coupled receptor
Prolyl endopeptidase	PREP	P48147	Protease
Retinoid X receptor gamma (by homology)	RXRG	P48443	Nuclear receptor
Kir3.1/Kir3.4	KCNJ5	P48544	Voltage-gated ion channel
Casein kinase I delta	CSNK1D	P48730	Kinase
PI3-kinase p110-gamma subunit	PIK3CG	P48736	Enzyme
Tryptophan 2,3-dioxygenase (by homology)	TDO2	P48775	Enzyme
MAP kinase-activated protein kinase 2	MAPKAPK2	P49137	Kinase
Melatonin receptor 1B	MTNR1B	P49286	Family A G protein-coupled receptor
Fatty acid synthase	FASN	P49327	Transferase
Cell division protein kinase 8	CDK8	P49336	Kinase
Protein farnesyltransferase	FNTA	P49354	Enzyme
Protein farnesyltransferase	FNTB	P49356	Enzyme
Proteasome Macropain subunit	PSMB2	P49721	Protease
Dual specificty protein kinase CLK1	CLK1	P49759	Kinase
Dual specificity protein kinase CLK2	CLK2	P49760	Kinase
Dual specificity protein kinase CLK3 (by homology)	CLK3	P49761	Kinase
Presenilin 1	PSEN1	P49768	Other ion channel
Bis(5'-adenosyl)-triphosphatase	FHIT	P49789	Enzyme
Presenilin 2	PSEN2	P49810	Other ion channel
Gamma-secretase	PSENEN	Q9NZ42	Protease
Gamma-secretase	NCSTN	Q92542	Protease
Gamma-secretase	APH1A	Q96BI3	Protease
Gamma-secretase	APH1B	Q8WW43	Protease
Glycogen synthase kinase-3 alpha	GSK3A	P49840	Kinase
Glycogen synthase kinase-3 beta	GSK3B	P49841	Kinase
Matrix metalloproteinase 14	MMP14	P50281	Protease
Protoporphyrinogen oxidase	PPOX	P50336	Oxidoreductase
Serotonin 6 (5-HT6) receptor	HTR6	P50406	Family A G protein-coupled receptor
Carnitine O-palmitoyltransferase 1, liver isoform	CPT1A	P50416	Enzyme
Methionine aminopeptidase 2	METAP2	P50579	Protease
Cyclin-dependent kinase 9	CDK9	P50750	Kinase
CDK9/cyclin T1	CCNT1	O60563	Other cytosolic protein
Potassium-transporting ATPase	ATP4B	P51164	Primary active transporter
Potassium-transporting ATPase	ATP4A	P20648	Primary active transporter
Nuclear receptor ROR-gamma	RORC	P51449	Nuclear receptor
Thiopurine S-methyltransferase	TPMT	P51580	Enzyme
Succinate semialdehyde dehydrogenase	ALDH5A1	P51649	Oxidoreductase
C-C chemokine receptor type 5	CCR5	P51681	Family A G protein-coupled receptor
C-C chemokine receptor type 8	CCR8	P51685	Family A G protein-coupled receptor
Ribosomal protein S6 kinase alpha 3	RPS6KA3	P51812	Kinase
Serine/threonine-protein kinase NEK2	NEK2	P51955	Kinase
6-phosphogluconate dehydrogenase	PGD	P52209	Enzyme
Tyrosine-protein kinase JAK3	JAK3	P52333	Kinase
Kinesin-like protein 1	KIF11	P52732	Other cytosolic protein
Spermine synthase	SMS	P52788	Enzyme
Hexokinase type II	HK2	P52789	Enzyme
Aldo-keto reductase family 1 member C2	AKR1C2	P52895	Enzyme
Serine/threonine-protein kinase PLK1	PLK1	P53350	Kinase
Death-associated protein kinase 1	DAPK1	P53355	Kinase
ATP-citrate synthase	ACLY	P53396	Enzyme
Geranylgeranyl transferase type I beta subunit	PGGT1B	P53609	Enzyme
Dipeptidyl peptidase I	CTSC	P53634	Protease
LIM domain kinase 1	LIMK1	P53667	Kinase
LIM domain kinase 2	LIMK2	P53671	Kinase
c-Jun N-terminal kinase 3	MAPK10	P53779	Kinase
Monocarboxylate transporter 1 (by homology)	SLC16A1	P53985	Electrochemical transporter
Arginyl-tRNA synthetase	RARS	P54136	Enzyme
Voltage-gated calcium channel alpha2/delta subunit 1	CACNA2D1	P54289	Calcium channel auxiliary subunit alpha2delta family
Tyrosyl-tRNA synthetase	YARS	P54577	Enzyme
Potassium-transporting ATPase alpha chain 2	ATP12A	P54707	Primary active transporter
Phosphodiesterase 1A	PDE1A	P54750	Phosphodiesterase
Ephrin receptor	EPHB4	P54760	Kinase
LXR-beta	NR1H2	P55055	Nuclear receptor
Transitional endoplasmic reticulum ATPase	VCP	P55072	Primary active transporter
Peregrin	BRPF1	P55201	Reader
Caspase-7	CASP7	P55210	Protease
Caspase-6	CASP6	P55212	Protease
Adenosine kinase	ADK	P55263	Enzyme
Methionyl-tRNA synthetase	MARS	P56192	Enzyme
P2X purinoceptor 3	P2RX3	P56373	Ligand-gated ion channel
Galectin-4	LGALS4	P56470	Other cytosolic protein
Histone deacetylase 4	HDAC4	P56524	Eraser
C-terminal-binding protein 2	CTBP2	P56545	Unclassified protein
Protein Wnt-3a	WNT3A	P56704	Unclassified protein
Beta-secretase 1	BACE1	P56817	Protease
3-keto-steroid reductase	HSD17B7	P56937	Enzyme
Taste receptor type 2 member 31	TAS2R31	P59538	Taste family G protein-coupled receptor
Interleukin-2	IL2	P60568	Secreted protein
Eukaryotic initiation factor 4A-I	EIF4A1	P60842	Hydrolase
Cell division control protein 42 homolog	CDC42	P60953	Unclassified protein
C-X-C chemokine receptor type 4	CXCR4	P61073	Family A G protein-coupled receptor
WD repeat-containing protein 5	WDR5	P61964	Unclassified protein
Serine/threonine protein phosphatase PP1-alpha catalytic subunit	PPP1CA	P62136	Phosphatase
Calmodulin	CALM1	P62158	Unclassified protein
Cyclophilin A	PPIA	P62937	Isomerase
FK506-binding protein 1A	FKBP1A	P62942	Isomerase
Growth factor receptor-bound protein 2	GRB2	P62993	Other cytosolic protein
Ras-related C3 botulinum toxin substrate 1	RAC1	P63000	Unclassified protein
Casein kinase II alpha	CSNK2A1	P68400	Kinase
DNA-dependent protein kinase	PRKDC	P78527	Kinase
ADAM17	ADAM17	P78536	Protease
11-beta-hydroxysteroid dehydrogenase 2	HSD11B2	P80365	Enzyme
Gamma-amino-N-butyrate transaminase	ABAT	P80404	Transferase
Inhibitor of apoptosis protein 3	XIAP	P98170	Other cytosolic protein
Cyclin-dependent kinase 6	CDK6	Q00534	Kinase
Voltage-gated N-type calcium channel alpha-1B subunit	CACNA1B	Q00975	Voltage-gated ion channel
p53-binding protein Mdm-2	MDM2	Q00987	Other nuclear protein
Phosphodiesterase 1B	PDE1B	Q01064	Phosphodiesterase
AMP deaminase 3	AMPD3	Q01432	Enzyme
AMP deaminase 2	AMPD2	Q01433	Enzyme
Fatty acid binding protein epidermal	FABP5	Q01469	Fatty acid binding protein family
L-type amino acid transporter 1	SLC7A5	Q01650	Electrochemical transporter
Dopamine transporter	SLC6A3	Q01959	Electrochemical transporter
N-acylsphingosine-amidohydrolase	NAAA	Q02083	Enzyme
Dihydroorotate dehydrogenase	DHODH	Q02127	Oxidoreductase
Protein kinase C epsilon	PRKCE	Q02156	Kinase
Dual specificity mitogen-activated protein kinase kinase 1	MAP2K1	Q02750	Kinase
Tyrosine-protein kinase TIE-2	TEK	Q02763	Kinase
Histone-lysine N-methyltransferase MLL	KMT2A	Q03164	Writer
Peroxisome proliferator-activated receptor delta	PPARD	Q03181	Nuclear receptor
Nuclear factor NF-kappa-B p65 subunit	RELA	Q04206	Transcription factor
Glutamate carboxypeptidase II	FOLH1	Q04609	Protease
Protein kinase C theta	PRKCQ	Q04759	Kinase
Glyoxalase I	GLO1	Q04760	Enzyme
Aldo-keto reductase family 1 member C1	AKR1C1	Q04828	Enzyme
Macrophage-stimulating protein receptor	MST1R	Q04912	Kinase
Dynamin-1	DNM1	Q05193	Enzyme
Focal adhesion kinase 1	PTK2	Q05397	Kinase
Hormone sensitive lipase	LIPE	Q05469	Enzyme
Protein kinase C (PKC)	PRKCZ	Q05513	Kinase
Protein kinase C delta	PRKCD	Q05655	Kinase
Synaptic vesicular amine transporter (by homology)	SLC18A2	Q05940	Electrochemical transporter
Protein-tyrosine phosphatase 2C	PTPN11	Q06124	Phosphatase
Tyrosine-protein kinase BTK	BTK	Q06187	Kinase
Tyrosine-protein kinase receptor TYRO3	TYRO3	Q06418	Kinase
Aminopeptidase A	ENPEP	Q07075	Protease
Phosphodiesterase 4B	PDE4B	Q07343	Phosphodiesterase
Apoptosis regulator Bcl-X	BCL2L1	Q07817	Other ion channel
Induced myeloid leukemia cell differentiation protein Mcl-1	MCL1	Q07820	Other cytosolic protein
Peroxisome proliferator-activated receptor alpha	PPARA	Q07869	Nuclear receptor
Cytochrome P450 24A1	CYP24A1	Q07973	Enzyme
Phosphodiesterase 4D	PDE4D	Q08499	Phosphodiesterase
Tyrosine-protein kinase ITK/TSK	ITK	Q08881	Kinase
Histone acetyltransferase p300	EP300	Q09472	Writer
Alpha-1,6-mannosyl-glycoprotein 2-beta-N-acetylglucosaminyltransferase	MGAT2	Q10469	Enzyme
Alpha-(1,3)-fucosyltransferase 7	FUT7	Q11130	Transferase
CMP-N-acetylneuraminate-beta-1,4-galactoside alpha-2,3-sialyltransferase	ST3GAL3	Q11203	Transferase
Calcium-activated potassium channel subunit alpha-1	KCNMA1	Q12791	Voltage-gated ion channel
HERG	KCNH2	Q12809	Voltage-gated ion channel
Fibroblast activation protein alpha	FAP	Q12884	Protease
Ileal bile acid transporter	SLC10A2	Q12908	Electrochemical transporter
Protein-tyrosine phosphatase 1E	PTPN13	Q12923	Phosphatase
Glutamate receptor ionotropic kainate 2	GRIK2	Q13002	Ligand-gated ion channel
Glutamate receptor ionotropic kainate 3	GRIK3	Q13003	Ligand-gated ion channel
S-methyl-5-thioadenosine phosphorylase (by homology)	MTAP	Q13126	Enzyme
LXR-alpha	NR1H3	Q13133	Nuclear receptor
Metabotropic glutamate receptor 1	GRM1	Q13255	Family C G protein-coupled receptor
Serine-protein kinase ATM	ATM	Q13315	Kinase
Receptor-type tyrosine-protein phosphatase S	PTPRS	Q13332	Phosphatase
Phosphodiesterase 3B	PDE3B	Q13370	Phosphodiesterase
Phospholipase D1	PLD1	Q13393	Hydrolase
Serine/threonine-protein kinase ILK-1	ILK	Q13418	Kinase
Rho-associated protein kinase 1	ROCK1	Q13464	Kinase
Baculoviral IAP repeat-containing protein 3	BIRC3	Q13489	Enzyme
Baculoviral IAP repeat-containing protein 2	BIRC2	Q13490	Enzyme
Short transient receptor potential channel 3	TRPC3	Q13507	Voltage-gated ion channel
Tubulin beta-3 chain	TUBB3	Q13509	Structural protein
Acid ceramidase	ASAH1	Q13510	Enzyme
Peptidyl-prolyl cis-trans isomerase NIMA-interacting 1	PIN1	Q13526	Enzyme
Serine-protein kinase ATR	ATR	Q13535	Kinase
Histone deacetylase 1	HDAC1	Q13547	Eraser
CaM kinase II beta	CAMK2B	Q13554	Kinase
CaM kinase II	CAMK2D	Q13557	Kinase
NEDD8-activating enzyme E1 regulatory subunit	NAE1	Q13564	Unclassified protein
Dual-specificity tyrosine-phosphorylation regulated kinase 1A	DYRK1A	Q13627	Kinase
Serotonin 4 (5-HT4) receptor	HTR4	Q13639	Family A G protein-coupled receptor
Phosphodiesterase 7A	PDE7A	Q13946	Phosphodiesterase
Runt-related transcription factor 1/Core-binding factor subunit beta	CBFB	Q13951	Unclassified protein
Phosphodiesterase 1C	PDE1C	Q14123	Phosphodiesterase
Protein tyrosine kinase 2 beta	PTK2B	Q14289	Kinase
Metabotropic glutamate receptor 2	GRM2	Q14416	Family C G protein-coupled receptor
Phosphodiesterase 3	PDE3A	Q14432	Phosphodiesterase
Sodium channel protein type V alpha subunit	SCN5A	Q14524	Voltage-gated ion channel
Squalene monooxygenase (by homology)	SQLE	Q14534	Enzyme
Sulfonylurea receptor 2, Kir6.2	KCNJ11	Q14654	Primary active transporter
Maternal embryonic leucine zipper kinase	MELK	Q14680	Kinase
Protein tyrosine phosphatase receptor type C-associated protein	PTPRCAP	Q14761	Enzyme
Caspase-8	CASP8	Q14790	Protease
Metabotropic glutamate receptor 7	GRM7	Q14831	Family C G protein-coupled receptor
Metabotropic glutamate receptor 3	GRM3	Q14832	Family C G protein-coupled receptor
Metabotropic glutamate receptor 4	GRM4	Q14833	Family C G protein-coupled receptor
Nuclear receptor subfamily 1 group I member 3 (by homology)	NR1I3	Q14994	Nuclear receptor
Histone-lysine N-methyltransferase SETDB1	SETDB1	Q15047	Writer
Bromodomain-containing protein 3	BRD3	Q15059	Reader
Cyclin-dependent kinase 5/CDK5 activator 1	CDK5R1	Q15078	Kinase
Cyclin-dependent kinase 5/CDK5 activator 1	CDK5	Q00535	Kinase
Ribosomal protein S6 kinase alpha 2	RPS6KA2	Q15349	Kinase
Splicing factor 3B subunit 3	SF3B3	Q15393	Unclassified protein
Myosin light chain kinase, smooth muscle	MYLK	Q15746	Kinase
MAP kinase p38 beta	MAPK11	Q15759	Kinase
Neuropeptide Y receptor type 5	NPY5R	Q15761	Family A G protein-coupled receptor
Rhodopsin kinase	GRK1	Q15835	Kinase
Sodium channel protein type IX alpha subunit	SCN9A	Q15858	Voltage-gated ion channel
EZH2/SUZ12/EED/RBBP7/RBBP4	EZH2	Q15910	Writer
Nuclear factor erythroid 2-related factor 2	NFE2L2	Q16236	Unclassified protein
GABA receptor alpha-6 subunit	GABRA6	Q16445	Ligand-gated ion channel
Glutamate receptor ionotropic kainate 5	GRIK5	Q16478	Ligand-gated ion channel
Protein kinase N1	PKN1	Q16512	Kinase
Protein kinase N2	PKN2	Q16513	Kinase
MAP kinase p38 alpha	MAPK14	Q16539	Kinase
Bcl-2-related protein A1 (by homology)	BCL2A1	Q16548	Unclassified protein
Subtilisin/kexin type 7	PCSK7	Q16549	Protease
Neurotrophic tyrosine kinase receptor type 2	NTRK2	Q16620	Kinase
Hypoxia-inducible factor 1 alpha	HIF1A	Q16665	Transcription factor
Cytochrome P450 1B1	CYP1B1	Q16678	Cytochrome P450
Kynureninase	KYNU	Q16719	Enzyme
Ceramide glucosyltransferase	UGCG	Q16739	Transferase
Glutaminyl-peptide cyclotransferase	QPCT	Q16769	Enzyme
Carbonic anhydrase IX	CA9	Q16790	Lyase
Uridine phosphorylase 1 (by homology)	UPP1	Q16831	Enzyme
Discoidin domain-containing receptor 2	DDR2	Q16832	Kinase
Cytochrome P450 51	CYP51A1	Q16850	Cytochrome P450
Amine oxidase, copper containing	AOC3	Q16853	Enzyme
6-phosphofructo-2-kinase/fructose-2,6-bisphosphatase 3	PFKFB3	Q16875	Enzyme
Macrophage-expressed gene 1 protein	MPEG1	Q2M385	Unclassified protein
Solute carrier family 22 member 6	SLC22A6	Q4U2R8	Electrochemical transporter
Programmed cell death protein 4	PDCD4	Q53EL6	Unclassified protein
Poly [ADP-ribose] polymerase 10	PARP10	Q53GL7	Enzyme
Phospholipase A2 group IIC	PLA2G2C	Q5R387	Enzyme
Leucine-rich repeat serine/threonine-protein kinase 2	LRRK2	Q5S007	Kinase
Lysine-specific demethylase 4D	KDM4D	Q6B0I6	Eraser
Probable G-protein coupled receptor 139	GPR139	Q6DWJ6	Family A G protein-coupled receptor
Endoplasmic reticulum aminopeptidase 2	ERAP2	Q6P179	Protease
Long-chain fatty acid transport protein 1	SLC27A1	Q6PCB7	Electrochemical transporter
ATPase family AAA domain-containing protein 2	ATAD2	Q6PL18	Reader
Dipeptidyl peptidase VIII	DPP8	Q6V1X1	Protease
PH domain leucine-rich repeat-containing protein phosphatase 2	PHLPP2	Q6ZVD8	Enzyme
Transient receptor potential cation channel subfamily M member 8 (by homology)	TRPM8	Q7Z2W7	Voltage-gated ion channel
Probable G-protein coupled receptor 142	GPR142	Q7Z601	Family A G protein-coupled receptor
Dipeptidyl peptidase IX	DPP9	Q86TI2	Protease
Serine/threonine-protein kinase PIM3	PIM3	Q86V86	Kinase
Poly(ADP-ribose) glycohydrolase	PARG	Q86W56	Enzyme
Histone-arginine methyltransferase CARM1	CARM1	Q86X55	Writer
Solute carrier family 13 member 5	SLC13A5	Q86YT5	Electrochemical transporter
RAS guanyl releasing protein 3	RASGRP3	Q8IV61	Other cytosolic protein
NAD-dependent deacetylase sirtuin 2	SIRT2	Q8IXJ6	Eraser
Carbonic anhydrase XIII	CA13	Q8N1Q1	Lyase
Vanilloid receptor	TRPV1	Q8NER1	Voltage-gated ion channel
Transient receptor potential cation channel subfamily V member 3	TRPV3	Q8NET8	Voltage-gated ion channel
Endo-beta-N-acetylglucosaminidase	ENGASE	Q8NFI3	Enzyme
Tubulin--tyrosine ligase	TTL	Q8NG68	Enzyme
Hydroxycarboxylic acid receptor 2	HCAR2	Q8TDS4	Family A G protein-coupled receptor
G-protein coupled bile acid receptor 1	GPBAR1	Q8TDU6	Family A G protein-coupled receptor
Glucose-dependent insulinotropic receptor	GPR119	Q8TDV5	Family A G protein-coupled receptor
Histone-lysine N-methyltransferase, H3 lysine-79 specific	DOT1L	Q8TEK3	Writer
Histone-lysine N-methyltransferase SETD7	SETD7	Q8WTS6	Writer
Histone deacetylase 7	HDAC7	Q8WUI4	Eraser
Cyclin-dependent kinase 1/cyclin B	CCNB3	Q8WWL7	Other cytosolic protein
Cyclin-dependent kinase 1/cyclin B	CCNB2	O95067	Other cytosolic protein
Sialidase 4	NEU4	Q8WWR8	Enzyme
Sodium/myo-inositol cotransporter 2	SLC5A11	Q8WWX8	Electrochemical transporter
Carnitine O-palmitoyltransferase 1, muscle isoform (by homology)	CPT1B	Q92523	Group translocator
Dual-specificity tyrosine-phosphorylation regulated kinase 2	DYRK2	Q92630	Kinase
Estrogen receptor beta	ESR2	Q92731	Nuclear receptor
Histone deacetylase 2	HDAC2	Q92769	Eraser
CREB-binding protein/p53	CREBBP	Q92793	Writer
Histone-lysine N-methyltransferase EZH1	EZH1	Q92800	Writer
Gamma-glutamyl hydrolase	GGH	Q92820	Protease
Bcl2-antagonist of cell death (BAD)	BAD	Q92934	Other cytosolic protein
Small conductance calcium-activated potassium channel protein 1	KCNN1	Q92952	Voltage-gated ion channel
Histone deacetylase 10	HDAC10	Q969S8	Eraser
Multidrug and toxin extrusion protein 1	SLC47A1	Q96FL8	Electrochemical transporter
Purinergic receptor P2Y11	P2RY11	Q96G91	Family A G protein-coupled receptor
Serine/threonine-protein kinase Aurora-B	AURKB	Q96GD4	Kinase
Carboxypeptidase B2 isoform A	CPB2	Q96IY4	Protease
PDZ-binding kinase	PBK	Q96KB5	Kinase
Histone-lysine N-methyltransferase, H3 lysine-9 specific 3	EHMT2	Q96KQ7	Writer
Protein arginine N-methyltransferase 6	PRMT6	Q96LA8	Writer
NACHT, LRR and PYD domains-containing protein 3	NLRP3	Q96P20	Unclassified protein
Pyroglutamylated RFamide peptide receptor	QRFPR	Q96P65	Family A G protein-coupled receptor
Proteinase activated receptor 4	F2RL3	Q96RI0	Family A G protein-coupled receptor
Bile acid receptor FXR	NR1H4	Q96RI1	Nuclear receptor
Trace amine-associated receptor 1	TAAR1	Q96RJ0	Family A G protein-coupled receptor
CaM-kinase kinase beta	CAMKK2	Q96RR4	Kinase
Solute carrier family 22 member 12	SLC22A12	Q96S37	Electrochemical transporter
D-aspartate oxidase	DDO	Q99489	Oxidoreductase
Mitogen-activated protein kinase kinase kinase 14	MAP3K14	Q99558	Kinase
P2X purinoceptor 7	P2RX7	Q99572	Ligand-gated ion channel
Mitogen-activated protein kinase kinase kinase 5	MAP3K5	Q99683	Kinase
Monoglyceride lipase	MGLL	Q99685	Enzyme
Melanin-concentrating hormone receptor 1	MCHR1	Q99705	Family A G protein-coupled receptor
Sigma opioid receptor	SIGMAR1	Q99720	Membrane receptor
Equilibrative nucleoside transporter 1	SLC29A1	Q99808	Electrochemical transporter
Smoothened homolog	SMO	Q99835	Frizzled family G protein-coupled receptor
Protein-arginine N-methyltransferase 1	PRMT1	Q99873	Writer
Serine/threonine-protein phosphatase	PPP5C	Q9BPW0	Phosphatase
Eukaryotic translation initiation factor 2-alpha kinase 1	EIF2AK1	Q9BQI3	Kinase
MAP kinase-interacting serine/threonine-protein kinase MNK1	MKNK1	Q9BUB5	Kinase
Histone deacetylase 8	HDAC8	Q9BY41	Eraser
Histone-lysine N-methyltransferase SETD2	SETD2	Q9BYW2	Writer
Alpha-ketoglutarate-dependent dioxygenase FTO	FTO	Q9C0B1	Oxidoreductase
Neuromedin-U receptor 2	NMUR2	Q9GZQ4	Family A G protein-coupled receptor
Egl nine homolog 1	EGLN1	Q9GZT9	Oxidoreductase
High-affinity choline transporter (by homology)	SLC5A7	Q9GZV3	Electrochemical transporter
Tankyrase-2	TNKS2	Q9H2K2	Enzyme
Small conductance calcium-activated potassium channel protein 2	KCNN2	Q9H2S1	Voltage-gated ion channel
Histamine H4 receptor	HRH4	Q9H3N8	Family A G protein-coupled receptor
Lysine-specific demethylase 4C	KDM4C	Q9H3R0	Eraser
Serine/threonine-protein kinase PLK3	PLK3	Q9H4B4	Kinase
Tubulin beta-1 chain	TUBB1	Q9H4B7	Structural protein
Elongation of very long chain fatty acids protein 6	ELOVL6	Q9H5J4	Enzyme
Egl nine homolog 3	EGLN3	Q9H6Z9	Enzyme
dCTP pyrophosphatase 1	DCTPP1	Q9H773	Enzyme
Bromodomain-containing protein 9	BRD9	Q9H8M2	Reader
Histone-lysine N-methyltransferase, H3 lysine-9 specific 5	EHMT1	Q9H9B1	Writer
Solute carrier family 28 member 3	SLC28A3	Q9HAS3	Electrochemical transporter
Dual specificity protein kinase CLK4	CLK4	Q9HAZ1	Kinase
Transient receptor potential cation channel subfamily V member 4 (by homology)	TRPV4	Q9HBA0	Voltage-gated ion channel
MAP kinase signal-integrating kinase 2	MKNK2	Q9HBH9	Kinase
G-protein coupled receptor 35	GPR35	Q9HC97	Family A G protein-coupled receptor
Serine/threonine-protein kinase NEK6	NEK6	Q9HC98	Kinase
Beta-glucosidase	GBA2	Q9HCG7	Enzyme
Potassium channel subfamily K member 9	KCNK9	Q9NPC2	Voltage-gated ion channel
NADPH oxidase 4	NOX4	Q9NPH5	Enzyme
G-protein coupled receptor 84	GPR84	Q9NQS5	Family A G protein-coupled receptor
Protein arginine N-methyltransferase 8	PRMT8	Q9NR22	Writer
Toll-like receptor (TLR7/TLR9)	TLR9	Q9NR96	Toll-like and Il-1 receptors
Toll-like receptor 8	TLR8	Q9NR97	Toll-like and Il-1 receptors
N-lysine methyltransferase SMYD2	SMYD2	Q9NRG4	Writer
NAD-dependent deacetylase sirtuin 3	SIRT3	Q9NTG7	Eraser
Tyrosyl-DNA phosphodiesterase 1	TDP1	Q9NUW8	Enzyme
Protein arginine N-methyltransferase 7	PRMT7	Q9NVM4	Writer
Interleukin-1 receptor-associated kinase 4	IRAK4	Q9NWZ3	Kinase
Low affinity sodium-glucose cotransporter	SLC5A4	Q9NY91	Electrochemical transporter
Toll-like receptor (TLR7/TLR9)	TLR7	Q9NYK1	Toll-like and Il-1 receptors
Serine/threonine-protein kinase PLK2	PLK2	Q9NYY3	Kinase
CDGSH iron-sulfur domain-containing protein 1	CISD1	Q9NZ45	Unclassified protein
Eukaryotic translation initiation factor 2-alpha kinase 3	EIF2AK3	Q9NZJ5	Kinase
Serine/threonine-protein kinase MARK1	MARK1	Q9P0L2	Kinase
Serine/threonine-protein kinase PIM2	PIM2	Q9P1W9	Kinase
DNA (cytosine-5)-methyltransferase 3B	DNMT3B	Q9UBC3	Reader
SUMO-activating enzyme	SAE1	Q9UBE0	Enzyme
SUMO-activating enzyme	UBA2	Q9UBT2	Enzyme
PI4-kinase beta subunit	PI4KB	Q9UBF8	Enzyme
Anti-estrogen binding site (AEBS)	DHCR7	Q9UBM7	Enzyme
Histone deacetylase 6	HDAC6	Q9UBN7	Eraser
GABA-B receptor (by homology)	GABBR1	Q9UBS5	Family C G protein-coupled receptor
CDC7/DBF4 (Cell division cycle 7-related protein kinase/Activator of S phase kinase)	DBF4	Q9UBU7	Kinase
Cathepsin F	CTSF	Q9UBX1	Protease
Mucosa-associated lymphoid tissue lymphoma translocation protein 1	MALT1	Q9UDY8	Hydrolase
Small conductance calcium-activated potassium channel protein 3	KCNN3	Q9UGI6	Voltage-gated ion channel
Lysine-specific demethylase 5B	KDM5B	Q9UGL1	Eraser
Poly [ADP-ribose] polymerase 2	PARP2	Q9UGN5	Enzyme
Niemann-Pick C1-like protein 1	NPC1L1	Q9UHC9	Other membrane protein
Serine/threonine-protein kinase TBK1	TBK1	Q9UHD2	Kinase
Dipeptidyl peptidase II	DPP7	Q9UHL4	Protease
Bromodomain adjacent to zinc finger domain protein 2B	BAZ2B	Q9UIF8	Reader
Bromodomain adjacent to zinc finger domain protein 2A	BAZ2A	Q9UIF9	Reader
Hydroxyacid oxidase 1	HAO1	Q9UJM8	Enzyme
Urotensin II receptor	UTS2R	Q9UKP6	Family A G protein-coupled receptor
Histone deacetylase 9	HDAC9	Q9UKV0	Eraser
Carbonic anhydrase XIV	CA14	Q9ULX7	Lyase
ALK tyrosine kinase receptor	ALK	Q9UM73	Kinase
ADAMTS5	ADAMTS5	Q9UNA0	Protease
Elastase 1	CELA1	Q9UNI1	Protease
ATP-binding cassette sub-family G member 2	ABCG2	Q9UNQ0	Primary active transporter
Histone lysine demethylase PHF8	PHF8	Q9UPP1	Eraser
Sialidase 3	NEU3	Q9UQ49	Enzyme
Histone deacetylase 5	HDAC5	Q9UQL6	Eraser
Short transient receptor potential channel 6	TRPC6	Q9Y210	Voltage-gated ion channel
Phosphodiesterase 10A	PDE10A	Q9Y233	Phosphodiesterase
Heparanase	HPSE	Q9Y251	Enzyme
Phospholipase A-2-activating protein	PLAA	Q9Y263	Unclassified protein
Histone chaperone ASF1A	ASF1A	Q9Y294	Unclassified protein
Carbonic anhydrase VB	CA5B	Q9Y2D0	Lyase
Nischarin	NISCH	Q9Y2I1	Other cytosolic protein
Lysine-specific demethylase 2A	KDM2A	Q9Y2K7	Eraser
Glutathione S-transferase kappa 1	GSTK1	Q9Y2Q3	Enzyme
Hematopoietic cell protein-tyrosine phosphatase 70Z-PEP	PTPN22	Q9Y2R2	Phosphatase
G-protein coupled receptor 55	GPR55	Q9Y2T6	Family A G protein-coupled receptor
Glycine transporter 2	SLC6A5	Q9Y345	Electrochemical transporter
NAALADase II	NAALAD2	Q9Y3Q0	Protease
Potassium/sodium hyperpolarization-activated cyclic nucleotide-gated channel 4	HCN4	Q9Y3Q4	Voltage-gated ion channel
Sialidase 2	NEU2	Q9Y3R4	Enzyme
Dual specificity tyrosine-phosphorylation-regulated kinase 1B	DYRK1B	Q9Y463	Kinase
Lysine-specific demethylase 3A	KDM3A	Q9Y4C1	Eraser
Histamine H3 receptor	HRH3	Q9Y5N1	Family A G protein-coupled receptor
NADPH oxidase 1	NOX1	Q9Y5S8	Transmembrane 1-electron transfer carriers
Endothelial lipase	LIPG	Q9Y5X9	Hydrolase
G protein-coupled receptor 44	PTGDR2	Q9Y5Y4	Family A G protein-coupled receptor
Beta secretase 2	BACE2	Q9Y5Z0	Protease
Poly [ADP-ribose] polymerase 3	PARP3	Q9Y6F1	Enzyme
